# Supplementary material for: Impact of the Extremities Positioning on the Set-Up Reproducibility for the Total Marrow Irradiation Treatment
Source: Curr Oncol. 2023 Apr 6;30(4):4067–77. doi: 10.3390/curroncol30040309 (PMC10136565; doi:10.3390/curroncol30040309)
Supplement: Supplementary file 1 [file curroncol-30-00309-s001.zip]

Archive with 1 entries (1 files):
- curroncol-2286766-supplementary.pdf
